# Supplementary material for: Clinical Outcomes of Patients with Resected Oral Cavity Cancer and Simultaneous Second Primary Malignancies
Source: PLoS One. 2015 Sep 3;10(9):e0136918. doi: 10.1371/journal.pone.0136918 (PMC4559414; doi:10.1371/journal.pone.0136918)
Supplement: S1 Data — (XLS) [file pone.0136918.s001.xls]

## Sheet: Dataset
os	statusd	ESO_ECS	alcohol	betel	CIGARETT	HCC_ESO	sex	age	AGE64_65	sta_t_pa	PN_STATU	st_al_pa	ECS1_0	differen	tdept_10	margin_4	invad_bo	invad_sk	invanerv	invalymp	invablod	PRIM_3RD	SEC_SITE
92	1	0	1	1	1	0	1	29	64	4	0	4	0	2	0	5	1	0	0	0	0	0	1
114	1	0	1	1	1	0	1	34	64	2		2	0	1	0	0	0	0	0	0	0	0	1
163	1	0	1	1	1	0	1	37	64	2	1	3	0	1	0	5	0	0	0	0	0	1	1
53	4	0	1	1	1	0	1	38	64	3	0	3	0	1	10	5	0	0	0	0	0	1	1
39	4	0	0	1	0	0	1	38	64	4	2	4	1	1	10	5	1	0	0	0	0	1	1
62	4	0	1	1	1	0	1	39	64	4	0	4	0	1	0	5	1	0	0	0	0	1	1
16	4	0	1	1	1	0	1	41	64	3	0	3	0	2	10	0	0	0	0	0	0	1	1
21	4	0	1	1	1	0	1	42	64	4	2	4	1	2	10	5	0	1	0	0	0	0	1
161	1	0	0	1	1	0	1	42	64	2	1	3	0	1	10	5	0	0	0	0	0	0	1
135	1	0	1	1	1	0	1	42	64	3	2	4	1	2	10	5	0	0	1	0	0	0	1
12	4	0	0	0	0	0	1	43	64	2	1	3	0	2	10	5	0	0	1	1	0	0	1
105	4	0	1	1	1	0	1	43	64	2	0	2	0	2	0	0	0	0	0	0	0	1	1
9	4	0	1	1	1	0	1	43	64	2	1	3	0	1	10	99	0	0	0	0	0	1	2
18	4	1	1	1	1	1	1	44	64	2	2	4	1	2	0	5	0	0	1	1	0	0	4
143	1	0	0	1	1	0	1	44	64	3	0	3	0	2	10	5	0	0	0	0	0	0	1
14	4	0	1	1	1	0	1	45	64	3	0	3	0	2	0	5	0	0	0	0	0	0	1
130	1	0	0	1	1	0	1	45	64	2		2	0	1	0	5	0	0	0	0	0	1	1
36	1	0	1	1	1	0	1	45	64	2	0	2	0	1	0	5	0	0	0	0	0	0	1
23	1	0	1	1	0	0	1	46	64	3	0	3	0	3	10	5	0	0	0	0	0	0	2
71	1	0	1	1	1	0	1	46	64	2	0	2	0	2	0	5	0	0	0	0	0	1	1
25	4	0	1	1	1	0	1	47	64	2	1	3	1	2	10	5	0	0	1	0	0	0	1
129	1	0	1	1	1	0	1	47	64	3	0	3	0	2	10	5	0	0	1	0	0	1	1
32	4	0	0	1	1	0	1	47	64	2	0	2	0	1	0	5	0	0	1	0	0	0	1
18	1	0	1	1	1	0	1	48	64	4	0	4	0	2	10	5	1	0	0	0	0	1	1
11	4	1	1	0	1	1	1	49	64	2	2	4	1	2	10	0	0	0	1	0	0	0	6
12	1	0	1	1	1	0	1	49	64	3	0	3	0	2	10	5	0	0	1	0	0	0	1
72	1	0	1	1	1	0	1	49	64	2	0	2	0	1	10	5	0	0	0	0	0	0	1
145	1	0	0	1	1	0	1	49	64	1	0	1	0	2	0	5	0	0	0	0	0	0	1
42	1	0	0	1	1	0	1	49	64	2	2	4	1	3	0	5	0	1	1	0	0	1	1
28	4	0	1	1	0	0	1	49	64	4	2	4	1	2	10	0	1	0	1	0	0	1	1
29	4	0	1	1	0	1	1	50	64	2	0	2	0	2	10	5	0	0	0	0	0	1	4
25	4	0	1	1	1	0	1	50	64	2	0	2	0	1	10	5	0	1	0	0	0	0	1
29	4	0	1	1	1	0	1	50	64	2		2	0	2	0	0	0	0	0	0	0	0	1
154	1	0	1	1	1	0	1	51	64	2	0	2	0	1	0	5	0	0	0	0	0	1	2
15	1	0	1	1	1	0	1	51	64	3	0	3	0	2	10	5	0	0	0	0	0	0	1
14	4	0	1	1	1	0	1	52	64	3	0	3	0	1	0	5	0	0	0	0	0	1	1
138	1	0	1	1	1	0	1	52	64	3	0	3	0	2	10	5	0	0	0	0	0	0	1
88	1	0	1	1	1	0	1	53	64	2	0	2	0	2	0	5	0	0	0	0	0	0	7
62	1	0	1	1	1	0	1	53	64	2	0	2	0	1	0	5	0	0	0	0	0	1	1
110	4	0	1	1	1	0	1	53	64	4	0	4	0	1	10	5	1	0	0	0	0	0	1
14	4	1	1	1	1	1	1	54	64	4	2	4	1	2	10	0	1	1	0	0	0	0	6
33	4	0	1	0	1	0	1	54	64	4	0	4	0	1	10	5	1	1	0	0	0	0	1
30	1	0	1	1	1	0	1	54	64	4	0	4	0	1	10	5	1	0	0	0	0	0	9
10	4	0	1	1	1	0	1	54	64	3	1	3	0	2	0	5	0	0	0	0	0	0	1
3	4	1	1	1	1	1	1	55	64	4	2	4	1	2	10	5	1	0	0	1	0	0	6
14	4	0	1	0	0	0	1	55	64	4	2	4	1	2	10	0	1	0	1	1	0	0	1
25	1	0	1	1	1	0	1	55	64	2	0	2	0	2	10	5	0	0	0	0	0	1	1
92	4	0	1	1	1	0	1	55	64	3	0	3	0	2	10	5	0	0	1	0	0	1	1
34	1	0	1	1	1	0	1	55	64	3	2	4	1	2	10	5	0	0	0	0	0	1	2
11	4	0	1	1	1	0	1	57	64	2	0	2	0	2	0	5	0	0	0	0	0	0	1
11	4	0	1	1	1	0	1	57	64	3	0	3	0	1	0	5	0	0	0	0	0	0	2
16	4	0	1	1	1	0	1	57	64	4	0	4	0	1	10	5	1	0	0	0	0	0	1
34	1	0	1	1	1	0	1	58	64	4	0	4	0	1	10	5	0	1	0	0	0	0	1
44	1	0	1	1	1	0	1	59	64	2	0	2	0	2	0	5	0	0	1	0	0	1	1
130	4	0	0	1	1	0	1	59	64	4	0	4	0	2	10	5	1	0	1	0	0	1	1
18	1	0	1	0	1	1	1	60	64	2	1	3	0	2	0	5	0	0	1	0	0	0	4
26	4	0	1	1	1	0	1	60	64	4	0	4	0	1	10	5	1	0	0	0	0	0	1
120	1	0	1	1	1	0	1	60	64	4	0	4	0	1	10	0	1	0	0	0	0	0	1
113	1	0	1	1	1	0	1	61	64	4	0	4	0	1	10	5	1	1	1	0	0	0	1
131	1	0	0	1	1	0	1	61	64	2	0	2	0	1	0	5	0	0	0	0	0	1	1
9	4	0	1	1	1	0	1	62	64	4	2	4	1	2	0	5	1	0	1	0	0	0	1
11	4	0	1	1	0	0	1	63	64	4	2	4	0	2	10	5	1	1	1	0	0	1	1
90	1	0	1	1	1	0	1	64	64	2	0	2	0	1	10	5	0	0	0	0	0	0	7
55	4	0	1	1	1	0	1	64	64	3	2	4	1	2	10	5	0	0	0	0	0	1	1
202	1	0	0	1	1	0	1	65	65	3	2	4	1	2	10	5	0	0	0	1	0	1	1
12	4	0	0	0	1	0	1	66	65	3	2	4	1	2	0	5	0	0	1	0	0	0	1
107	1	0	1	1	1	0	1	66	65	3	0	3	0	2	10	5	0	0	1	0	0	1	1
70	4	0	1	1	1	0	1	66	65	2	2	4	1	2	0	5	0	0	1	0	0	0	1
10	4	0	1	0	0	0	1	67	65	3	0	3	0	1	10	5	0	0	0	0	0	0	1
93	1	0	1	1	1	0	1	67	65	3	0	3	0	2	0	5	0	0	0	0	0	0	1
11	4	0	0	1	1	0	1	68	65	2	0	2	0	3	0	5	0	0	0	0	0	0	1
36	1	0	1	1	1	1	1	69	65	2	0	2	0	3	0	5	0	0	1	0	0	0	6
47	4	0	0	1	1	0	1	69	65	1	0	1	0	2	0	5	0	0	0	0	0	1	1
13	4	1	1	0	1	1	1	70	65	4	2	4	1	2	10	5	1	0	0	1	0	0	4
17	4	0	1	1	1	0	1	71	65	4	0	4	0	3	10	0	0	0	1	0	0	0	1
137	1	0	0	1	1	0	1	72	65	4	0	4	0	1	10	5	1	0	0	0	0	1	1
71	1	0	0	1	1	0	1	73	65	2	0	2	0	1	0	5	0	0	0	0	0	0	1
