# Supplementary material for: Clinical Outcomes of Patients with Resected Oral Cavity Cancer and Simultaneous Second Primary Malignancies
Source: PLoS One. 2015 Sep 3;10(9):e0136918. doi: 10.1371/journal.pone.0136918 (PMC4559414; doi:10.1371/journal.pone.0136918)
Supplement: S2 Data — (XLS) [file pone.0136918.s002.xls]

## Sheet: Dataset specification
Field name	Explanation
os	os: interval of any death, over-all survival time, recorded as months, from"tx_date" to "lastfuda" or date of "any cause" death
statusd	statusd: patient survival status,1: alive, 4: dead, matched with OS
ESO_ECS	eso_ecs: 1: HCC, esophageal , and ECS
alcohol	alcohol: history of pre-surgery alcohol drinking, 1: yes, 0: no
betel	betel: history of pre-surgery betel quid chewing, 1: yes, 0: no
CIGARETT	cigarette: history of pre-surgery cigarette smoking, 1: yes, 0: no
HCC_ESO	hcc_eso: 1: synchronous tumor at liver or esophagus
sex	sex: 1: male, 2: female
age	age: age of disease onset
AGE64_65	age64_65: onset age, 64: <= 64 , 65: >= 65
sta_t_pa	sta_t_pa: pathological tumor status
PN_STATU	sta_n_pa: pathological lymph node status
st_al_pa	st_al_pa: pathological stage
ECS1_0	ecs1_0: 1: ECS(+), 0: others, 99: uncertain
differen	differen: primary tumor differentiation: 1: well, 2: moderate, 3: poor, 4: undifferiated, 5: sarcomatoid carcinoma, 99: unknown data
tdept_10	tdepth_10: pathologic tumor depth, 0: 0-9 mm, 1: 10~ mm
margin_4	margin_4: 0: nearest margin <= 4mm, 5: nearest margin >= 5mm
invad_bo	invad_bo: pahtological bone marrow invasion, 1: bone(+), 0: bone(-); 99: unknown data
invad_sk	invad_sk: pathological skin invasion, 1: skin(+), 0: skin(-), 99: unknown data
invanerv	invanera: pathological perineural invasion, 1: nerve(+), 0: nerve(-), 99: unknown data
invalymp	invalymp: pathological lymphatic vessel invasion, 1: lymph(+), 0: lymph(-), 99: unknown data
invablod	invablod: pathological vascular invasion, 1: vessel(+), 0: vessel(-), 99: unknown data
PRIM_3RD	PRIM_3RD: 3rd primary tumor, 1: yes, 0: no.
SEC_SITE	sec_site: 1: oral cavity, 2: oropharynx, 3: hypopharynx, 4: esophagus, 5: lung, 6: HCC, 7: GI, 9: others
